# Supplementary material for: Sequential neural dynamics underlie unconscious integration and conscious perception of visual stimuli
Source: PLoS Biol. 2026 Jul 6;24(7):e3003894. doi: 10.1371/journal.pbio.3003894 (PMC13362400; doi:10.1371/journal.pbio.3003894)
Supplement: S1 Data — (XLSX) [file pbio.3003894.s001.xlsx]

## Sheet: Sheet1
subject	NV	V0	V2	V4	V0AV2	V0AV4	NV_RT	V0_RT	V2_RT	V4_RT	V0AV2_RT	V0AV4_RT
1	0.481481	0.77665	0.73822	0.743455	0.415385	0.47619	825.111	801.03	811.581	810.482	853.297	824.772
2	0.471503	0.774869	0.73057	0.714286	0.466321	0.46114	1119.19	972.283	925.87	974.831	921.472	962.855
3	0.557895	0.558974	0.6	0.582474	0.386243	0.402062	893.6	926.595	924.416	921.938	936.228	886.588
4	0.450262	0.650794	0.755208	0.685567	0.375	0.402062	722.733	712.762	720.24	707.83	739.448	750.072
5	0.526042	0.732984	0.664894	0.80203	0.463542	0.479167	927.385	854.932	903.569	901.305	892.573	907.557
6	0.497354	0.595745	0.635417	0.748718	0.36612	0.508021	876.619	799.718	800.302	853.959	784.923	809.615
7	0.455959	0.668367	0.65445	0.663102	0.471795	0.357895	1584.27	1508.03	1482.68	1622.78	1577.85	1558.36
8	0.53125	0.659459	0.611399	0.632979	0.447917	0.446809	1091.15	1019.28	1021.7	990.394	1092.91	1002.45
9	0.502591	0.777202	0.797872	0.839378	0.451282	0.421053	891.591	771.223	778.67	776.829	809.841	778.811
10	0.471795	0.825641	0.748718	0.692708	0.441489	0.641711	864.662	974.605	941.513	913.307	1048.71	1041.26
11	0.470588	0.769231	0.706806	0.661458	0.56701	0.626943	821.396	729.718	761.806	791.906	772.062	777.627
12	0.594595	0.733333	0.651042	0.557895	0.541237	0.621053	977.173	931.897	938.401	918.474	950.124	891.863
13	0.443299	0.689119	0.684492	0.715026	0.369792	0.440415	1056.1	1090.14	1073.05	1117.27	1124.61	1105.26
14	0.522613	0.588542	0.671875	0.713542	0.37766	0.31746	1066.89	1044.93	1094.01	1045.59	1069.94	1055.78
15	0.468421	0.657754	0.653061	0.673575	0.324607	0.374332	832.537	881.513	918.929	906.694	925.623	941.93
16	0.421348	0.744565	0.554913	0.6	0.461538	0.653179	484.191	491.092	462.809	482.752	477.593	472.659
17	0.492063	0.718919	0.684211	0.638743	0.463542	0.566138	715.725	712.811	742.489	718.696	858.49	772.058
18	0.451282	0.801047	0.648936	0.703125	0.636364	0.616162	757.262	700.387	775.654	737.641	790.102	812.586
